# Supplementary material for: Brawn before bite in endemic Asian eutherian mammals after the end-Cretaceous extinction
Source: eLife. 2026 Jun 30;14:RP108917. doi: 10.7554/eLife.108917 (PMC13318306; doi:10.7554/eLife.108917)
Supplement: Source data 4. [file elife-108917-data4.csv]

File	DNE	Convex_DNE	Concave_DNE	Convex_Area	Concave_Area	RFI	3D_Area	2D_Area	Alpha	OPCR	0 deg.	5.625 deg.	11.25 deg.	16.875 deg.	22.5 deg.	28.125 deg.	33.75 deg.	39.375 deg.	Slope
V5228_Lm1.ply	405.8188534	281.7696666	124.0491868	130.1017325	89.76136427	0.491448414	219.8630969	82.27836859	0.075	178.5	193	180	164	173	176	178	186	178	67.43191001
V5228_Lm1_cast_processed.ply	688.0789429	374.3028332	313.7761097	121.8396279	65.44672437	0.434821424	187.2863526	78.4919361	0.075	150.75	159	157	148	132	142	148	162	158	64.52732876
% difference	0.410214689	0.247214711	0.604657006	-0.067811309	-0.371518057	-0.130230451	-0.173940834	-0.048239764	0	-0.184079602	-0.213836478	-0.146496815	-0.108108108	-0.310606061	-0.23943662	-0.202702703	-0.148148148	-0.126582278	-0.045013195
V5231_Lm1.ply	555.0722384	412.1307095	142.9415289	65.38079903	34.79675621	0.547181586	100.1775552	33.53470897	0.075	212	204	205	203	216	215	230	213	210	71.83791899
V5231_Lm1_cast_processed.ply	390.5552848	302.3519576	88.20332712	62.06575855	33.41531234	0.533698613	95.48107087	32.83617455	0.075	144.88	142	143	142	136	144	155	151	146	71.2767437
% difference	0.296388366	0.266368774	0.382941208	0.050703578	0.039700363	0.024640765	0.046881603	0.020830192	0	0.316603774	0.303921569	0.302439024	0.300492611	0.37037037	0.330232558	0.326086957	0.291079812	0.304761905	0.007811686
Analysis	Argument	Value
DNE	outliers	0.1
DNE	kappa	0
DNE	BoundaryDiscard	Vertex
DNE	oex	c
RFI	alpha	0.075
RFI	findAlpha	FALSE
OPCr	steps	8
OPCr	stepSize	5.625
OPCr	minimum_faces	3
OPCr	minimum_area	0
Slope	Guess	FALSE
