# Supplementary material for: Brawn before bite in endemic Asian eutherian mammals after the end-Cretaceous extinction
Source: eLife. 2026 Jun 30;14:RP108917. doi: 10.7554/eLife.108917 (PMC13318306; doi:10.7554/eLife.108917)
Supplement: Source data 8. [file elife-108917-data8.zip]

Archive with 1 entries (1 files):
- Source_Data_08.txt
